# Supplementary material for: Phenotype, function, and differentiation potential of human monocyte subsets
Source: PLoS One. 2017 Apr 26;12(4):e0176460. doi: 10.1371/journal.pone.0176460 (PMC5406034; doi:10.1371/journal.pone.0176460)
Supplement: S1 Table — (XLSX) [file pone.0176460.s001.xlsx]

## Sheet: Health Controls Subset %
Subject #	C	I	NC
2	87.2	5.42	7.13
3	79	7.37	13.6
10	73.9	19.5	6.55
12	93	1.93	5.08
15	86.6	3.48	9.75
25	86.1	2.5	11.4
29	74.2	11.4	14.3
36	94.6	2.36	3.03
37	87.7	3.51	8.72
38	79.7	4.9	15.3
39	87.1	3.22	9.56
42	90.4	4.36	4.78
43	78.4	4.34	17.4
55	82.8	12.9	5.24
56	89.5	2.49	7.93
58	82.6	8.4	8.88
59	78.9	6.68	14.1
74	79.8	1.91	18.2
75	71.5	21.6	5.13
79	84.3	14.6	1.11
80	75.9	4.81	19.3
81	94.6	1.73	3.56
83	92.1	2.9	4.91
85	84.9	7.34	7.76
