# Supplementary material for: Phenotype, function, and differentiation potential of human monocyte subsets
Source: PLoS One. 2017 Apr 26;12(4):e0176460. doi: 10.1371/journal.pone.0176460 (PMC5406034; doi:10.1371/journal.pone.0176460)
Supplement: S2 Table — (XLSX) [file pone.0176460.s002.xlsx]

## Sheet: HC Two Timepoints
	Time Point 1	Time Point 1	Time Point 1	Time Point 1	Time Point 1	Time Point 1	Time Point 1	Time Point 1	Time Point 1	Time Point 1	Time Point 2	Time Point 2	Time Point 2	Time Point 2	Time Point 2	Time Point 2	Time Point 2	Time Point 2	Time Point 2	Time Point 2
C	79	85.6	74.1	71.5	84.3	94.6	84.9	78.4	89.5	86.6	79.8	86	84.8	81.4	82.9	83.4	83.8	88.1	64.5	71.3
I	7.37	3.56	9.25	21.6	14.6	1.73	7.34	4.34	2.49	3.48	9.72	4.14	9.56	12.5	8.09	11.8	7.53	3.81	15.7	18.7
NC	13.6	10.8	16.3	5.13	1.11	3.56	7.76	17.4	7.93	9.75	10.2	10.4	5.66	6.08	9.03	5.47	9.06	7.59	19.6	10
