# Supplementary material for: Phenotype, function, and differentiation potential of human monocyte subsets
Source: PLoS One. 2017 Apr 26;12(4):e0176460. doi: 10.1371/journal.pone.0176460 (PMC5406034; doi:10.1371/journal.pone.0176460)
Supplement: S3 Table — (XLSX) [file pone.0176460.s003.xlsx]

## Sheet: Surface Markers - Healthy
	Classical	Classical	Classical	Classical	Classical	Intermediate	Intermediate	Intermediate	Intermediate	Intermediate	Non-Classical	Non-Classical	Non-Classical	Non-Classical	Non-Classical
CD11b	20966	4020	13199	6380	7921	16298.6	5335	16284	5487	7025	1114	2124	1031	533	1611
CD11c	2783.5	2936.7	2208	3914		3875	3594.6	572	5543		4518	6230	6614	6691
CX3CR1	1733	2262	1551	1121		2223	3574	1241	2765		3243.7	2610.9	2403.8	6309
CD62L	-62.7	959	242			-451	1363	525			-833	684	229
CD163	76.6	29.8	414			101	-2.01	352			87	6.21	289
CD80	434	909	347	610		560	1230	448	696		190	858	217	397
CD47	7011		5979	4998.94		10363		5942	5550		7097		5791	5311
SIRPÎ±	2485	2412.21	3605	2651		3363.54	3448	2840	3726		3970	5230	7219	3712
PD-1	729	242	204			713	393	330			965	456	201
PD-L1	216.2	381	350	394		0	340	420	373		131.3	404.4	220.6	281.3
PD-L2	158.2	25	270	201.3		192.69	0	336	276		168	84	193	216
