# Supplementary material for: Phenotype, function, and differentiation potential of human monocyte subsets
Source: PLoS One. 2017 Apr 26;12(4):e0176460. doi: 10.1371/journal.pone.0176460 (PMC5406034; doi:10.1371/journal.pone.0176460)
Supplement: S4 Table — (XLSX) [file pone.0176460.s004.xlsx]

## Sheet: IL-1
Unstimulated	Pam3CSK4 (TLR1/2)	HKLM (TLR2)	Poly(I:C) (TLR3)	LPS (TLR4)	Flagellin (TLR5)	FSL1 (TLR 6/2)	Imiquimod (TLR7)	ssRNA40 (TLR8)	ODN2006 (TLR 9)	Unstimulated	Pam3CSK4 (TLR1/2)	HKLM (TLR2)	Poly(I:C) (TLR3)	LPS (TLR4)	Flagellin (TLR5)	FSL1 (TLR 6/2)	Imiquimod (TLR7)	ssRNA40 (TLR8)	ODN2006 (TLR 9)	Unstimulated	Pam3CSK4 (TLR1/2)	HKLM (TLR2)	Poly(I:C) (TLR3)	LPS (TLR4)	Flagellin (TLR5)	FSL1 (TLR 6/2)	Imiquimod (TLR7)	ssRNA40 (TLR8)	ODN2006 (TLR 9)
301.578	774.464	2445.32	235.289	1100.99	721.284	224.936	1528.07	1410.69	105.615	69.1193	343.958	931.398	41.1141	720.837	368.388	395.276	1033.21	1343.51	53.8505	224.936	578.651	1185.9	526.29	0	394.308	535.377	1592.5	891.774	102.413
732.393	1278.99	2131.64	567.349	859.632	1274.39	1024.16	1027.52	1085.88	670.393	924.002	1323.58	2445.32	514.689	1317.52	1291.98	1364.66	1330.54	939.952	728.179	81.4608	146.477	151.978	0	88.0322	104.4	136.839	113.652	97.5756	56.1766
100.628	664.678	2315.67	187.168	804.008	1799.82	2445.32	396.77	1456.35	150.702	0	75.648	526.339	19.6051	97.29	249.406	178.341	48.546	136.444	0	0	35.4476	172.938	0	63.851	86.3417	128.409	30.6383	7.58177	0
262.695	335.091	590.554	674.437	568.629	1062.52	199.502	435.793	2445.32	203.707	21.9178	116.659	271.608	206.827	306.602	559.741	57.0472	188.303	794.348	65.7119	0	31.2543	91.9412	34.8976	34.7926	93.9258	36.98	50.0974	34.1407	18.691
158.403	906.407	1701.29	70.7703	1251.21	2445.32	139.978	338.942	1727.53	198.769	0	39.6496	275.789	4.62253	199.16	178.977	31.5114	77.5414	212.832	6.64082	15.4953	175.07	780.557	87.8281	297.86	633.157	201.569	194.342	109.313	29.7535
196.878	651.468	2213.35	299.465	1157.66	2445.32	421.474	660.31	1282.85	542.064	160.4	454.611	903.053	250.886	649.001	1055.35	265.814	485.661	479.04	207.756	0	67.5177	163.042	12.6152	53.4631	161.232	65.2867	49.8852	24.408	7.36146

## Sheet: IL-6
Unstimulated	Pam3CSK4 (TLR1/2)	HKLM (TLR2)	Poly(I:C) (TLR3)	LPS (TLR4)	Flagellin (TLR5)	FSL1 (TLR 6/2)	Imiquimod (TLR7)	ssRNA40 (TLR8)	ODN2006 (TLR 9)	Unstimulated	Pam3CSK4 (TLR1/2)	HKLM (TLR2)	Poly(I:C) (TLR3)	LPS (TLR4)	Flagellin (TLR5)	FSL1 (TLR 6/2)	Imiquimod (TLR7)	ssRNA40 (TLR8)	ODN2006 (TLR 9)	Unstimulated	Pam3CSK4 (TLR1/2)	HKLM (TLR2)	Poly(I:C) (TLR3)	LPS (TLR4)	Flagellin (TLR5)	FSL1 (TLR 6/2)	Imiquimod (TLR7)	ssRNA40 (TLR8)	ODN2006 (TLR 9)
674.156	2163.95	5564.44	596.341	1844.91	2826.78	0	1356.09	1145.29	163.41	614.026	2961.9	6238.59	614.026	2935.02	2296.23	2072.69	2403.76	1726.77	1741.63	1682.21	5928.75	17064.7	3984.8	0	3750.65	8137.97	11533.5	1786.19	1815.9
16883.4	12956.3	10685	11012.1	14049.8	16667.3	13355.9	13728	1948.11	16275.9	12924.1	12210.8	11703.8	5767.45	11824.7	17064.7	13530.8	10243.2	1565.16	8540.77	928.708	1530.8	1183.14	0	877.648	991.775	1127.96	620.682	276.204	1034.23
70.6543	3457.86	17064.7	262.43	2585.61	10110.3	7535.62	1314.67	5167.86	735.141	0	0	2202.06	0	0	262.43	0	0	0	0	0	301.963	4441.13	0	0	127.01	633.365	100.094	0	0
17064.7	7659.61	3276.14	17064.7	17064.7	17064.7	17064.7	1439.03	4763.44	1724.27	516.723	1593.99	2157.17	2547.87	1869.98	3090.27	1321.43	1628.42	1611.16	1243.54	0	276.598	581.962	130.471	89.8028	240.617	405.626	98.8675	64.252	70.5395
12409.9	15912.3	16991.7	4563.64	13011.6	17064.7	4237.95	5210.51	11943.8	4361.97	124.672	1232.38	2886.13	86.4164	1570.72	2145.67	558.284	154.953	235.007	0	314.498	3897.44	9239.79	474.847	1888.92	3870.94	2209.62	1479.23	412.35	228.484
1264	1564.81	1420.3	1641.97	1651.54	17064.7	1489.59	1959.42	1781.28	1643.03	983.427	1175.42	1681.08	882.373	1342.74	1105.39	957.306	1171.16	829.925	873.014	11.836	138.879	514.89	19.3992	34.9734	75.289	126.728	41.2844	13.3304	0

## Sheet: TNF
Unstimulated	Pam3CSK4 (TLR1/2)	HKLM (TLR2)	Poly(I:C) (TLR3)	LPS (TLR4)	Flagellin (TLR5)	FSL1 (TLR 6/2)	Imiquimod (TLR7)	ssRNA40 (TLR8)	ODN2006 (TLR 9)	Unstimulated	Pam3CSK4 (TLR1/2)	HKLM (TLR2)	Poly(I:C) (TLR3)	LPS (TLR4)	Flagellin (TLR5)	FSL1 (TLR 6/2)	Imiquimod (TLR7)	ssRNA40 (TLR8)	ODN2006 (TLR 9)	Unstimulated	Pam3CSK4 (TLR1/2)	HKLM (TLR2)	Poly(I:C) (TLR3)	LPS (TLR4)	Flagellin (TLR5)	FSL1 (TLR 6/2)	Imiquimod (TLR7)	ssRNA40 (TLR8)	ODN2006 (TLR 9)
40.4604	95.8248	909.871	15.0505	90.645	149.186	3.07851	32.9352	327.055	26.9736	89.228	279.314	1459.46	27.4623	228.25	295.097	245.206	169.514	818.982	110.924	253.122	513.33	3418.32	446.922	0	564.54	906.744	1182.3	823.282	229.031
989.114	1003.67	2522.3	436.501	792.333	1105.04	922.584	655.496	989.816	1008.69	1420.46	1674.04	3418.32	684.155	1311.08	1670.45	1561.33	1179.49	1188.66	1242.72	135.348	199.842	320.545	0	115.016	125.112	158.419	69.984	136.598	148.379
19.0743	322.256	3418.32	40.6584	189.572	805.137	795.433	50.8649	958.067	38.4833	0	13.5528	918.077	0	0	31.7905	0	6.52543	72.1143	0	0	36.3081	872.065	21.2495	59.3981	50.8649	107.084	39.1526	47.8531	0
1038.66	1370.36	1329.56	898.893	1482.6	1291.62	806.413	871.333	1520.2	1047.19	33.1914	1719.61	3044.29	1765.33	2382.49	3041.93	586.893	886.923	3418.32	613.171	0	682.341	1222.99	464.862	455.209	479.01	436.988	329.628	495.888	424.858
265.411	827.732	2733.6	186.301	987.462	2929.01	233.116	203.115	1342.46	350.86	1.72001	78.3817	299.436	0	138.692	160.06	63.3757	31.7981	203.832	25.6348	132.088	1055.73	3418.32	154.823	1113.81	1335.91	365.425	274.772	206.357	165.672
1623.44	2228.55	2851.55	1898.76	2795.49	2651.13	1761.16	1939.67	2724.51	2317.17	2014.63	2317.17	3418.32	2005.64	2672.63	2876.89	1888.29	2218.95	1923.61	2129.99	0	297.913	1568.18	16.3867	108.46	161.095	195.938	46.0187	119.585	5.76138
