# Supplementary material for: Phenotype, function, and differentiation potential of human monocyte subsets
Source: PLoS One. 2017 Apr 26;12(4):e0176460. doi: 10.1371/journal.pone.0176460 (PMC5406034; doi:10.1371/journal.pone.0176460)
Supplement: S5 Table — (XLSX) [file pone.0176460.s005.xlsx]

## Sheet: Classical DC markers
	Unsupplemented	Unsupplemented	Unsupplemented	Unsupplemented	Unsupplemented	DC Medium	DC Medium	DC Medium	DC Medium	DC Medium
HLA-DR	7111					10509	25075	23484	31762	72540
CD14	-331	-133				-12006	-829	-14563	-947	-8070
CD16						10015			30695	26231
CD11c	19875					85842	50777	136000	60890	86885
CD209						5484				28035
CD1a	2199					12149	3723	20729	4605	8926
CD40	5551					13622	11257	18259	12968	46340
CD86						4462	1492			9060
CD54	9457					12613	11336	15753	12118	55742
CD80						489				577
CD83						1443				6179

## Sheet: Intermediate DC markers
	Unsupplemented	Unsupplemented	Unsupplemented	Unsupplemented	Unsupplemented	DC Medium	DC Medium	DC Medium	DC Medium	DC Medium
HLA-DR	3140					5539	7104	8810	15587	91384
CD14	1937					-2837	-3763	-3464	-5573	104000
CD16						4103			3748	33994
CD11c	-919					14183	16063	39565	57276	73671
CD209									3025	2231
CD1a	-803					3368	3214	7050	6450	-1756
CD86						2943			3252	-1915
CD40	1429					3504	4408	6354	8663	32137
CD54	4349					4737	6214	7110	12885	118000
CD80									380	446
CD83									2042	2097

## Sheet: Non-Classical DC markers
	Unsupplemented	Unsupplemented	Unsupplemented	Unsupplemented	Unsupplemented	DC Medium	DC Medium	DC Medium	DC Medium	DC Medium
HLA-DR	2786					3599	6387	6009	15473	3756
CD14	196					-1580	-4335	-1051	-5876	4267
CD16						5544			3570	4658
CD11c	4529					9432	17219	18578	57502	-11605
CD209									1327	1167
CD1a	593					2077	3634	5294	9635	414
CD40	658					1652	4463	3472	9014	3392
CD86						3064			3330	933
CD54	1340					1966	5216	2536	10914	8442
CD80									3329	390
CD83									6264	5452
