# Supplementary material for: Phenotype, function, and differentiation potential of human monocyte subsets
Source: PLoS One. 2017 Apr 26;12(4):e0176460. doi: 10.1371/journal.pone.0176460 (PMC5406034; doi:10.1371/journal.pone.0176460)
Supplement: S6 Table — (XLSX) [file pone.0176460.s006.xlsx]

## Sheet: CD3 % Proliferating
	(-) PBMC	(-) PBMC	(-) PBMC	(-) PBMC	(+) Allo PBMC 1:1	(+) Allo PBMC 1:1	(+) Allo PBMC 1:1	(+) Allo PBMC 1:1	C 1:5	C 1:5	C 1:5	C 1:5	I 1:5	I 1:5	I 1:5	I 1:5	NC 1:5	NC 1:5	NC 1:5	NC 1:5	C 1:5	C 1:5	C 1:5	C 1:5	I 1:5	I 1:5	I 1:5	I 1:5	NC 1:5	NC 1:5	NC 1:5	NC 1:5
% Proliferating	0.059	0.18	0.11	1.37368	31.24	34.21			0.87	0.794			0.52	0.8			0.435	1.096			9.89	10.42			0.85	0.18			0.62	0.21

## Sheet: CD3 % Proliferating IFN+
	(-) PBMC	(-) PBMC	(-) PBMC	(+) Allo PBMC 1:1	(+) Allo PBMC 1:1	(+) Allo PBMC 1:1	C 1:5	C 1:5	C 1:5	I 1:5	I 1:5	I 1:5	NC 1:5	NC 1:5	NC 1:5	C 1:5	C 1:5	C 1:5	I 1:5	I 1:5	I 1:5	NC 1:5	NC 1:5	NC 1:5
% Proliferating IFN+	0.00144	0	0	3.94	4.11		0.18	0.054		0.17	0.06		0.045	0.156		1.25	1.78		0	0		0	0
