# Supplementary material for: Phenotype, function, and differentiation potential of human monocyte subsets
Source: PLoS One. 2017 Apr 26;12(4):e0176460. doi: 10.1371/journal.pone.0176460 (PMC5406034; doi:10.1371/journal.pone.0176460)
Supplement: S7 Table — (XLSX) [file pone.0176460.s007.xlsx]

## Sheet: Phagocytosis
PBMC 0deg C	PBMC 37deg C	Macrophage	Classical	Intermediate	Non-Classical	Classical	Intermediate	Non-Classical
13.6	24.7	85.6	17.7	31.2	21	26	44.3	35.4
16.5	24.8	86	18.2	32.1	24.8	19.8	8.97	14.1
13.4	24.6	96.9	17.6	31.2	22.7	19	15.7	17.6
