# Supplementary material for: Phenotype, function, and differentiation potential of human monocyte subsets
Source: PLoS One. 2017 Apr 26;12(4):e0176460. doi: 10.1371/journal.pone.0176460 (PMC5406034; doi:10.1371/journal.pone.0176460)
Supplement: S8 Table — (XLSX) [file pone.0176460.s008.xlsx]

## Sheet: undiff monos IFNa
	Unstimulated	Unstimulated	Unstimulated	Unstimulated	Unstimulated	Unstimulated	Unstimulated	Unstimulated	Poly(I:C) (TLR3)	Poly(I:C) (TLR3)	Poly(I:C) (TLR3)	Poly(I:C) (TLR3)	Poly(I:C) (TLR3)	Poly(I:C) (TLR3)	Poly(I:C) (TLR3)	Poly(I:C) (TLR3)	ssRNA40 (TLR8)	ssRNA40 (TLR8)	ssRNA40 (TLR8)	ssRNA40 (TLR8)	ssRNA40 (TLR8)	ssRNA40 (TLR8)	ssRNA40 (TLR8)	ssRNA40 (TLR8)	CpG-ODN2216 (TLR9)	CpG-ODN2216 (TLR9)	CpG-ODN2216 (TLR9)	CpG-ODN2216 (TLR9)	CpG-ODN2216 (TLR9)	CpG-ODN2216 (TLR9)	CpG-ODN2216 (TLR9)	CpG-ODN2216 (TLR9)
Non-Classical	2.08	1.47							41.85	29.28	308.01	231.16	73.55	75.14			2.08	0.85							6.81	5.64
Intermediate	0	0							3.29	0.85	173.94	129					0.85	0.85							4.47	3.29
Classical	1.17	2.69	0.54	2.69					30.38	27.63	15.09	9.12	27.07	27.07	5.64	15.65	7.97	3.29	0	4.67					51.59	48.89	37.52	17.9

## Sheet: monos +IL-3 Flt3L IFNa
	Unstimulated	Unstimulated	Unstimulated	Unstimulated	Unstimulated	Unstimulated	Unstimulated	Unstimulated	Poly(I:C) (TLR3)	Poly(I:C) (TLR3)	Poly(I:C) (TLR3)	Poly(I:C) (TLR3)	Poly(I:C) (TLR3)	Poly(I:C) (TLR3)	Poly(I:C) (TLR3)	Poly(I:C) (TLR3)	ssRNA40 (TLR8)	ssRNA40 (TLR8)	ssRNA40 (TLR8)	ssRNA40 (TLR8)	ssRNA40 (TLR8)	ssRNA40 (TLR8)	ssRNA40 (TLR8)	ssRNA40 (TLR8)	CpG-ODN2216 (TLR9)	CpG-ODN2216 (TLR9)	CpG-ODN2216 (TLR9)	CpG-ODN2216 (TLR9)	CpG-ODN2216 (TLR9)	CpG-ODN2216 (TLR9)	CpG-ODN2216 (TLR9)	CpG-ODN2216 (TLR9)
Non-Classical	0	0							73.55	154.8	0	0					2.08	0.85	0	8.35					0	0	0	0
Intermediate	0	0							0.85	0.22	0	0													0	0.85	0	0
Classical	0								62.87	50.51	0	0					1.47	0.85	0	0					0.85	0	0	0
