# Supplementary material for: Phenotype, function, and differentiation potential of human monocyte subsets
Source: PLoS One. 2017 Apr 26;12(4):e0176460. doi: 10.1371/journal.pone.0176460 (PMC5406034; doi:10.1371/journal.pone.0176460)
Supplement: S9 Table — (XLSX) [file pone.0176460.s009.xlsx]

## Sheet: Sheet1
Macrophage Surface Markers
		monocytes						M1 Induction						M2 Induction
		C		I		NC		C		I		NC		C		I		NC
M1	CD11c	45735	96411	66341	67060	55907	16573	156291	152291	96508	108291	118291	125291	91418	81450	74534	85644	56454	86225
	CD16	2725	900	2911	5150	3682	7715	4997	4164	4843	8568	7104	6268	10434	9651	3793	9369	7594	13024
	CD40	9262	1491	9294	9406	5254	14680	19867	21137	19619	31173	28774	17279	13997	12014	10988	14792	12463	18564
	CD80	3212	9182	12502	5640	8740	2089	28668	24891	19795	18062	21675	21398	11165	11918	15212	10224	11640	11608
	CD83	147	-44	183	295	136	232	352	319	376	523	417	571	275	258	329	318	251	386
	CD86	12214	3600	11926	17689	7726	17281	13364	9834	13540	13834	23708	15044	16165	13569	16073	15525	14827	17470
	DR,DP,DQ	104472	168472	88450	111472	131472	12820	149111	147111	153111	102111	162111	132111	32362	30295	52034	47201	106384	73721
M2	CD14	13821	17334	20423	17075	13635	2193	15813	14197	20467	14451	12480	10079	32692	38616	19464	35517	17512	14849
	CD71	2959	7758	5587	3620	3914	1857	31384	26086	17941	17765	14645	13587	9192	8676	7195	6066	4690	5009
	CD163	-163	325	589	422	-123	-526	2868	2408	1747	1776	1630	1654	1309	1034	1227	837	831	966
	CD206	8989	30010	20711	14600	11644	3339	133197	125197	78604	73612	69183	60996	39674	38657	24860	23769	19385	18036
	CD209	-211	-313	-81	-121	-83	-49	150	86	438	537	286	134	377	189	334	222	400	555
	EMR1(F4/80)	-429	-1083	631	-190	3509	4118	433	320	339	8217	307	536	907	756	235	1031	3617	10184
		0	5	10	15	20	25	30	35	40	45	50	55	60	65	70	75	80	85	90	95	100
		0	5	10	15	20	25	30	35	40	45	50	55	60	65	70	75	80	85	90	95	100
		0																			100
