# Supplementary material for: Phenotype, function, and differentiation potential of human monocyte subsets
Source: PLoS One. 2017 Apr 26;12(4):e0176460. doi: 10.1371/journal.pone.0176460 (PMC5406034; doi:10.1371/journal.pone.0176460)
Supplement: S10 Table — (XLSX) [file pone.0176460.s010.xlsx]

## Sheet: Unsupplemented Mac Cytokines
	Classical 0	Classical 0	Classical 0	Classical 0	Intermediate 0	Intermediate 0	Intermediate 0	Intermediate 0	Non-Classical 0	Non-Classical 0	Non-Classical 0	Non-Classical 0	Mixed 0	Mixed 0	Mixed 0	Mixed 0
IL-10 (27)	13.8132	3.73654	0.835044	15.4185	5.70687	3.73654	1.42368	0	2.59403	3.1349	0	0	0	0
MDC (30)	0	0	0.802402	35.8196	45.0673	19.1626	4.79552	11.8108	100	100	0	0	0.294473	13.0415
IL-12p70 (33)	0	0	0	0	21.4286	0	0	0	85.7143	0	0	0	0	0
PDGF-BB (36)	43.3841	0	0.20273	100	18.8452	71.3147	3.36532	0	65.1965	51.8725	0	0	0.40546	0
IL-1beta (46)	12.9661	17.1501	22.6891	100	100	54.2245	100	0	27.5623	100	0	0	0	0
IL-6 (57)	70.8876	0	0.960867	9.86019	32.0787	33.3669	3.23503	13.7601	19.9839	62.1483	0.123018	0	0	0.367918
MCP-1 (67)	8.9964	0	2.23441	5.17528	45.6128	0.0311896	10.7075	19.8897	0	13.2259	0	3.54572	1.03045	5.85829
TNFalpha (75)	0	0	1.04469	18.3314	42.3384	12.083	5.86689	39.248	56.0493	100	0.733361	0	0	10.5758
TARC (26)	0	0.0363945	0.0852021	5.53746	100	10.3027	2.25615	4.88599	31.977	7.7399	0.0749779	10.4235	0	4.88599
IL-23 (54)	90.9091	62.5	18.5714	61.4035	30.303	20.8333	82.8571	100	69.697	27.0833	85.7143	96.4912	47.1429	43.8596

## Sheet: M1 GM-CSF Mac Cytokines
	Classical M1	Classical M1	Classical M1	Classical M1	Intermediate M1	Intermediate M1	Intermediate M1	Intermediate M1	Non-Classical M1	Non-Classical M1	Non-Classical M1	Non-Classical M1	Mixed M1	Mixed M1	Mixed M1	Mixed M1
IL-10	33.5279	6.93477	0	0	0	22.6409	0	0	0	0	0.0410678	0	0.301164	0
MDC	1.6936	23.6602	14.7311	39.0948	11.0811	84.2972	22.2646	14.2722	42.9011	33.1487	6.52649	13.4584	100	100
IL-12p70	0	0	0	0	0	0	0	0	0	0	0	0	0	0
PDGF-BB	62.2293	11.2351	3.17611	0	10.3448	33.9442	5.62238	0	50.4411	10.1195	0	0	21.1785	0
IL-1beta	27.3562	4.79193	8.82353	0	0	65.0694	13.0252	0	14.2215	7.81841	0	0	0	0
IL-6	100	14.6049	0.50537	0	0	100	1.44629	0	14.5294	9.01151	4.87416	0	3.81687	0
MCP-1	89.7736	5.3915	11.0037	2.36662	4.39814	52.7214	56.6734	0	4.56355	10.0216	15.1193	0.481952	84.6512	2.70825
TNFalpha	6.71527	25.1853	36.2875	83.5488	17.3419	48.5174	53.8674	20.564	68.6808	6.18977	40.7846	26.322	100	100
TARC	10.1278	63.5236	6.92523	19.544	39.6922	100	87.3901	23.4528	92.6839	37.0314	17.8141	15.3095	100	100
IL-23	30.303	0	18.5714	0	69.697	27.0833	0	38.5965	100	31.25	64.2857	61.4035	68.5714	26.3158

## Sheet: M2 M-CSF Mac Cytokines
	Classical M2	Classical M2	Classical M2	Classical M2	Intermediate M2	Intermediate M2	Intermediate M2	Intermediate M2	Non-Classical M2	Non-Classical M2	Non-Classical M2	Non-Classical M2	Mixed M2	Mixed M2	Mixed M2	Mixed M2
IL-10	100	100	63.3676	100	1.97795	77.1691	5.29774	0	5.70687	3.29322	53.6482	0	100	2.86344
MDC	0.157274	6.55478	1.64485	25.2494	9.13086	16.8541	4.22103	0	42.1435	19.7675	0.587692	0	0.522644	27.6264
IL-12p70	0	0	0	0	33.9286	0	0	0	100	0	0	0	0	0
PDGF-BB	100	92.4303	39.5053	0.829849	0	100	20.0568	0	55.3328	14.4223	52.4395	0	100	0
IL-1beta	12.1042	0	56.7227	0	34.6637	54.2245	98.7395	0	33.2209	51.5763	0	0	0	0
IL-6	84.3364	22.8353	100	100	10.9951	79.4995	8.35855	0.662252	31.0154	39.6657	91.9174	6.91685	87.0665	7.87344
MCP-1	100	100	100	100	88.9492	95.5382	92.7416	65.7894	92.036	92.4982	92.0523	69.08	95.215	96.9263
TNFalpha	3.37866	10.2669	53.1272	66.275	24.9544	20.4503	12.4049	11.7509	100	24.0178	31.41	11.8684	20.9423	41.7156
TARC	0.10433	0	0.0920183	2.28013	12.9891	15.2008	4.06244	2.28013	13.6489	4.6312	0.0920183	0	0.221525	13.6808
IL-23	60.6061	83.3333	82.8571	73.6842	75.7576	52.0833	47.1429	52.6316	0	100	68.5714	52.6316	100	70.1754
